# Supplementary material for: Diagnostic accuracy of two multiplex real-time polymerase chain reaction assays for the diagnosis of meningitis in children in a resource-limited setting
Source: PLoS One. 2017 Mar 27;12(3):e0173948. doi: 10.1371/journal.pone.0173948 (PMC5367690; doi:10.1371/journal.pone.0173948)
Supplement: S2 File — (XLSX) [file pone.0173948.s014.xlsx]

## Sheet: Sheet1
Study number	Plate & Sample #	IAC Cq	bacterial Cq	viral Cq	Target	Sex	received prior antibiotics?	treated with named antibiotic in hospital	Discharge diagnosis	CSF appearance	CSF Polymorphs	CSF Lymphocytes	CSF Erythrocytes	CSF Glucose	CSF Protein	CSF Chloride	CSF Gram stain	CSF Culture	CRP results	blood culture	blood culturegram stain	Blood culture results
1	C27	31.7669				Male	No	Ceftriaxone	LRTI	Blood stained	5	3	3120	4.6	0.16	123	Negative	Neg after 3days	20.4	Yes	Negative	Negative after 5 days
2	B24	26.8597				Female	No	Ceftriaxone	Viral meningitis	Clear and colorless	3	32	315	3.5	0.31	122	Negative	Neg after 3days	0	Yes	Negative	Negative after 5 days
3	D21	28.1087		29.29	Enterovirus	Male	Yes oral	Ceftriaxone	Partially treated meningitis	Clear and colorless	40	56	7	3.4	0.63	116	Negative	Neg after 3days	0	Yes	Negative	Negative after 5 days
4	C39	29.479				Female	not	Ceftriaxone	LRTI	Clear and colorless	2	1	995	3.6	0.32	123	Negative	Neg after 3days	2.7	Yes	Negative	Negative after 5 days
5	C28	32.0302		32.4091	Enterovirus	Male	Yes intravenous	Ceftriaxone	Viral meningitis	Clear and colorless	63	13	6	2.8	0.23	122	Negative	Neg after 3days	36.4	Yes	Negative	Negative after 5 days
6	D18	27.9228				Male		Ceftriaxone	Viral meningitis	Clear and colorless	2	1	995	3.6	0.32	123	Negative	Neg after 3days	2.7	Yes	Negative	Negative after 5 days
7	A35	33.5181				Male	No	Cefotaxime	Other	Blood stained	2	9	1840	2.5	0.53	123	Negative	Neg after 3days	15.3	Yes	Negative	Negative after 5 days
8	C29	31.454	34.529		S. pneumoniae	Male	0	Ceftriaxone	Other	Clear and colorless	1	1	0	3.9	0.14	123	Negative	Neg after 3days	1.7	Yes	Negative	Negative after 5 days
9	C32	26.8142				Female	0	Cefotaxime, Ampicillin	Other	Blood stained supernatant clear	1	2	1085	2.6	0.28	123	Negative	Neg after 3days	1	Yes	Negative	Negative after 5 days
10	C25	32.901		30.4848	Enterovirus	Female	Yes oral	Ceftriaxone	Partially treated meningitis	Clear and colorless	105	675	5	3.3	0.45	120	Negative	Neg after 3days	1	Yes	Negative	Negative after 5 days
11	D8	27.7343		30.0298	Enterovirus	Male	No	none	Viral meningitis	Clear and colorless	30	38	2	4.1	0.25	118	Negative	Neg after 3days	0	No	0	0
12	D19	28.0904		30.2031	Enterovirus	Male	0	Ceftriaxone	Viral meningitis	Clear and colorless	59	69	240	3	0.19	122	Negative	Neg after 3days	16.5	Yes	Negative	Negative after 5 days
13	C30	32.901				Male	No	Ceftriaxone	Other	Blood stained supernatant clear	11	10	8640	4.6	0.23	0	Negative	Neg after 3days	28.9	No	0	0
14	C31	28.6081				Male	No	Ceftriaxone	Bacterial meningitis	Clear and colorless	375	24	6	4.6	0.69	121	Negative	Neg after 3days	2.8	Yes	Negative	Negative after 5 days
15	C33	28.9071		32.1984	Enterovirus	Male	No	Ceftriaxone	Bacterial meningitis	Clear and colorless	175	515	200	2.3	0.63	121	Negative	Neg after 3days	6	Yes	Negative	Negative after 5 days
20	C8	33.1009	33.0753		S. pneumoniae	Female	0	Ceftriaxone	Bacterial meningitis	Clear and colorless	10	2	2	2.1	0.99	128	Gram-positive diplococci	S. pneumoniae	34.3	Yes	Gram-positive cocci in pairs	S. pneumoniae
21	C81	34.6642				Female	0	none	Other	Clear and colorless	0	8	2	4.1	0.19	120	Negative	Neg after 3days	79.5	Yes	Negative	Negative after 5 days
22	D2	27.5689				Male	0	Ceftriaxone, Ampicillin	Other	Clear and colorless	1	7	310	3.1	0.38	131	Negative	Neg after 3days	11.4	Yes	Negative	Negative after 5 days
23	C78	33.4653				Male	No	Ceftriaxone	Partially treated meningitis	Clear and colorless	3	38	0	3.2	0.22	124	Negative	Neg after 3days	3.3	Yes	Negative	Negative after 5 days
24	D3	27.4016		31.4554	Enterovirus	Female	Not recorded	Cefotaxime, Ampicillin	Bacterial meningitis	Clear and colorless	38	143	14	2.2	0.77	119	Negative	Neg after 3days	1	Yes	Negative	Other
25	C75	28.5477				Not documented	No	none	Viral meningitis	Blood stained supernatant clear	74	45	0	4	0.51	122	Negative	Neg after 3days	0	No	0	0
28	C79	34.1286				Female	No	none	Viral meningitis	Clear and colorless	3	52	0	2.5	0.19	121	Negative	Neg after 3days	0	No	0	0
29	C76	33.6534				Female	0	Ceftriaxone	Bacterial meningitis	Blood stained supernatant clear	11	3	4160	4.7	0.21	117	Negative	Neg after 3days	13.6	Yes	Negative	Negative after 5 days
30	D6	27.6203	23.1782		H. influenzae	Female	No	Ceftriaxone	Bacterial meningitis	Turbid	1754	614	26	0.3	1.12	115	Gram neg bacilli	H. Influenzae	52.3	Yes	Gram neg bacilli	H. influenzae
31	C72	34.6589		31.1555	Enterovirus	Female	0	Ceftriaxone	Bacterial meningitis	Clear and colorless	52	39	0	3.9	0.28	120	Negative	Neg after 3days	2.6	Yes	Negative	Negative after 5 days
32	D4	27.2086				Male	Not recorded	Ceftriaxone	Bacterial meningitis	Clear and colorless	4	1	0	3	0.19	123	Negative	Neg after 3days	0	No	0	0
33	C54	25.2978				Female	Not recorded	none	Other	Clear and colorless	1	0	5	3.4	0.25	123	Negative	Neg after 3days	0	No	0	0
34	C60	32.102				Male	0	Ceftriaxone, Ampicillin	Not documented	Clear and colorless	20	62	1330	3	0.5	135	Negative	Neg after 3days	50.1	Yes	Negative	Negative after 5 days
35	C52	33.0691		31.4749	Enterovirus	Male	0	Ceftriaxone	Bacterial meningitis, Partially treated meningitis	Clear and colorless	390	55	5	3.8	0.25	121	Negative	Neg after 3days	6.2	Yes	Negative	Negative after 5 days
36	C57	32.6675		31.1661	Enterovirus	Male	Not recorded	none	Viral meningitis	Clear and colorless	3	16	0	2.9	0.19	122	Negative	Neg after 3days	7.1	No	0	0
37	C50	32.3961				Male	Not recorded	Ceftriaxone	Viral meningitis	Clear and colorless	8	46	0	3.6	0.17	124	Negative	Neg after 3days	0	No	0	0
38	C51	25.5356				Female	No	Ceftriaxone, Ampicillin	Other	Clear and colorless	0	6	0	6	0.29	140	Negative	Neg after 3days	2.8	Yes	Negative	Negative after 5 days
39	C56	32.8889				Male	Yes intravenous	Ceftriaxone	Other	Blood stained supernatant clear	3	7	2180	4.2	0.25	123	Negative	Neg after 3days	163.9	Yes	Negative	Negative after 5 days
40	C53	33.2244				Female	Yes oral	Ceftriaxone	LRTI	Blood stained supernatant clear	1	11	1490	3.2	0.23	117	Negative	Neg after 3days	148.2	Yes	Negative	Negative after 5 days
41	C49	32.8597		30.0999	Enterovirus	Male	Yes oral	Ceftriaxone	Partially treated meningitis	Clear and colorless	95	330	45	3.9	0.36	119	Negative	Neg after 3days	0	No	0	0
42	C47	31.9492				Male	No	Other	Other	Clear and colorless	1	0	0	3.8	0.14	116	Negative	Neg after 3days	0	No	0	0
43	C42	31.5357		29.712	Enterovirus	Male	Yes intramuscular	Ceftriaxone	Bacterial meningitis	Clear and colorless	615	185	20	4.2	0.42	123	Negative	Neg after 3days	47.5	Yes	Negative	Negative after 5 days
44	C44	30.7517				Male	Not recorded	Ceftriaxone	Partially treated meningitis	Clear and colorless	9	273	16	3.1	0.52	119.3	Negative	Neg after 3days	0	Yes	Negative	Negative after 5 days
45	C45	32.2938		25.0463	Enterovirus	Male	No	none	Viral meningitis	Clear and colorless	2	5	0	3.3	0.31	121	Negative	Neg after 3days	0	No	0	0
46	C46	26.0205				Female	No	Ceftriaxone	Bacterial meningitis	Blood stained supernatant clear	11	0	2150	4.5	0.14	123	Negative	Neg after 3days	25.6	Yes	Negative	Negative after 5 days
47	C61	26.0621		28.147	Enterovirus	Male	No	Ceftriaxone	Bacterial meningitis	Clear and colorless	80	520	5	3.4	0.51	124	Negative	Neg after 3days	54.3	Yes	Negative	Negative after 5 days
48	C58	32.0731				Female	Yes intravenous	Ceftriaxone	Bacterial meningitis	Clear and colorless	13	63	6	3.4	0.25	123	Negative	Neg after 3days	3.2	Yes	Gram pos cocci in chains	Other
49	C74	29.6579				Male	No	Ceftriaxone	Other	Clear and colorless	0	6	0	3.2	0.45	121	Negative	Neg after 3days	1	Yes	Negative	Negative after 5 days
50	C43	29.3864				Male	0	Cefotaxime, Ampicillin	LRTI, Other	Clear and colorless	0	8	7	2.8	0.56	119	Negative	Neg after 3days	1	Yes	Negative	Negative after 5 days
51	C73	33.7111				Female	Not recorded	Amoxicillin	Viral meningitis	Clear and colorless	0	6	167	4.3	0.16	118	Negative	Neg after 3days	0	No	0	0
52	C62	29.8095		33.0966	Enterovirus	Female	Not recorded	Ceftriaxone	Bacterial meningitis	Clear and colorless	115	33	0	3.7	0.32	123	Negative	Neg after 3days	0	No	0	0
53	C69	28.5028				Male	No	Cefotaxime, Ampicillin	LRTI	Clear and colorless	9	7	90	3.6	0.13	121	Negative	Neg after 3days		No
54	C13	30.0053				Male	Yes intramuscular	Ceftriaxone	Other	Clear and colorless	0	6	0	2.8	0.29	122	Negative	Neg after 3days	1	Yes	Negative	Negative after 5 days
55	C77	28.4288				Male	No	Ceftriaxone	Other	Clear and colorless	1	2	4	2.9	0.32	127	Negative	Neg after 3days	10.9	Yes	Negative	Negative after 5 days
56	C59	31.8872		28.687	Mumps virus	Female	No	Ceftriaxone	Viral meningitis	Turbid	10	675	0	4.2	0.29	118	Negative	Neg after 3days	1	No	0	0
57	C68	27.8735				Male	No	none	Viral meningitis	Clear and colorless	0	9	830	3.7	0.21	119	Negative	Neg after 3days	0	No	0	0
58	C80	30.7482				Female	No	Ceftriaxone, Ampicillin	Other	Clear and colorless	0	12	62	2.9	1	124	Negative	Neg after 3days	2.7	Yes	Negative	Negative after 5 days
60	C64	33.7793		31.2988	Enterovirus	Male	Yes intramuscular	Ceftriaxone	Bacterial meningitis	Clear and colorless	200	46	15	3.8	0.25	122	Negative	Neg after 3days	18.8	Yes	Negative	Other
61	C70	31.4341				Female	0	Ceftriaxone	Partially treated meningitis	Clear and colorless	1	2	50	3.3	0.16	121	Negative	Neg after 3days	60.9	Yes	Negative	Negative after 5 days
62	C66	33.5424				Female	Not recorded	none	Other	Blood stained supernatant clear	21	14	13120	5.3	0.48	122	Negative	Neg after 3days	0	No	0	0
64	C67	30.8945		26.6725	Enterovirus	Female	0	Ceftriaxone	Bacterial meningitis	Blood stained supernatant clear	185	60	3360	3.8	0.39	122	Negative	Neg after 3days	28.4	Yes	Negative	Negative after 5 days
65	C48	28.707				Male	No	Ceftriaxone	Viral meningitis	Clear and colorless	58	277	5	1.8	2.99	107	Negative	TB	37.4	No
66	C55	29.2586				Female	Yes oral	Ceftriaxone	Partially treated meningitis	Clear and colorless	175	515	200	2.3	0.63	121	Negative	Neg after 3days	6	Yes	Negative	Negative after 5 days
67	C40	36.9308				Male	Not recorded	Ceftriaxone	TB meningitis	Clear and colorless	58	277	5	1.8	2.99	107	Negative	TB	37.4	No	0	0
72	C35	28.3461				Male	Yes intravenous	Cefotaxime, Ampicillin	Viral meningitis	Blood stained supernatant clear	0	6	1690	3	0.22	123	Negative	Neg after 3days	1	Yes	Negative	Negative after 5 days
73	C36	32.2339				Female	Not recorded	Ceftriaxone	Partially treated meningitis	Clear and colorless	6	105	4	3.2	0.54	124	Negative	Neg after 3days	0	No	0	0
74	C41	28.4382				Female	Not recorded	Amoxicillin	LRTI	Blood stained supernatant clear	3	5	2480	5	0.18	123	Negative	Neg after 3days	0	No	0	0
76	C19	25.2663				Female	0	Ampicillin, Gentamycin	Other	Clear and colorless	0	12	0	3.5	0.38	124	Negative	Neg after 3days	196.4	Yes	Negative	Negative after 5 days
78	C18	25.9186				Female	0	Ceftriaxone	Bacterial meningitis	Clear and colorless	0	5	55	3.7	0.12	124	Negative	Neg after 3days	4	Yes	Negative	Negative after 5 days
79	C21	27.1887				Male	Yes intramuscular	Ampicillin, Gentamycin	LRTI	Clear and colorless	0	9	50	5.1	0.46	119	Negative	Neg after 3days	54.5	Yes	Negative	Negative after 5 days
80	C24	32.2428				Female	Not recorded	Ceftriaxone	LRTI	Clear and colorless	1	2	9	3.9	0.13	122	Negative	Neg after 3days	31.2	No	0	0
81	C26	32.4163				Female	No	Cefotaxime, Ampicillin	LRTI	Clear and colorless	21	33	530	3.7	0.33	118	Negative	Neg after 3days	83.5	Yes	Negative	Negative after 5 days
82	C16	35.5171				Male	No	Cefotaxime, Ampicillin	Viral meningitis	Blood stained	0	13	10000	3.2	0.5	123	Negative	Neg after 3days	2.5	Yes	Negative	Negative after 5 days
85	C9	33.3005				Male	Yes intramuscular	Ceftriaxone	Other	Blood stained	2	6	2160	2.9	0.25	118	Negative	Neg after 3days	8.4	No	0	0
86	C10	26.6389	21.0333		N. meningitidis	Female	No	Ceftriaxone, Other	Bacterial meningitis	Blood stained	1680	800	400	0.3	1.02	118	Gram-negative diplococci	Neg after 3days	244.9	Yes	Gram-negative diplococci	N. meningitidis
87	C6	29.3522				Female	0	Ceftriaxone	Other	Blood stained	1	6	440	2.9	0.43	126	Negative	Neg after 3days	3.9	Yes	Negative	Negative after 5 days
88	C14	28.2547				Female	No	none	Other	Clear and colorless	1	5	28	3.3	0.67	121	Negative	Neg after 3days	0	Yes	Negative	Negative after 5 days
89	C11	31.5795				Male	Yes intravenous	none	Other	Clear and colorless	1	3	2	3.4	0.16	121	Negative	Neg after 3days	0	No	0	0
90	C63	31.5356				Male	No	Other	Other	Clear and colorless	1	3	1520	3.6	0.19	119	Negative	Neg after 3days	272.1	Yes	Negative	Negative after 5 days
91	C2	27.9245				Female	No	Ceftriaxone, Ampicillin	Bacterial meningitis	Turbid	440	65	85	3.3	0.49	119	Negative	Neg after 3days	1.9	Yes	Gram pos cocci in clusters	Other
92	C7	28.5949				Male	No	none	Other	Clear and colorless	2	0	470	5	0.14	122	Negative	Neg after 3days	0	No	0	0
93	C1	29.2753				Male	0	Ceftriaxone	Other	Clear and colorless	3	0	665	5.1	0.17	122	Negative	Neg after 3days	11.5	Yes	Negative	Negative after 5 days
94	C5	24.1568				Male	No	none	Viral meningitis	Clear and colorless	25	560	15	3.3	0.91	121	Negative	Neg after 3days	0	No	0	0
96	C4	27.2932				Female	Yes intravenous	Ceftriaxone	Other	Clear and colorless	0	6	15	2.7	0.36	126	Negative	Neg after 3days	1	Yes	Negative	Negative after 5 days
97	C3	31.6432		32.2853	Enterovirus	Female	No	Ceftriaxone	Bacterial meningitis	Clear and colorless	141	14	5	3.9	0.23	119	Negative	Neg after 3days	0	No	0	0
98	C38	29.3228				Female	No	Cefotaxime	Bacterial meningitis	Turbid	570	465	20	3.7	1.33	118	Negative	Neg after 3days	224.8	Yes	Gram pos cocci in chains	S. pneumoniae	0
99	C12	33.0601	31.6519	34.563	S. pneumoniae & Enterovirus	Female	0	Ceftriaxone	Bacterial meningitis	Clear and colorless	95	36	310	3.9	0.38	119	Negative	Neg after 3days	1	Yes	Negative	Negative after 5 days
100	B80	27.2558		27.6114	Mumps virus	Female	No	Ceftriaxone	Other	Clear and colorless	5	900	15	3.2	0.48	120	Negative	Neg after 3days	1	Yes	Negative	Negative after 5 days
101	B78	30.2856				Female	No	Ceftriaxone	Bacterial meningitis	Turbid	16	6	5360	6.1	0.2	123	Negative	Neg after 3days	0	Yes	Negative	Negative after 5 days
104	B70	25.1517				Male	Yes oral	Ceftriaxone	Other	Clear and colorless	0	7	0	3.5	0.1	121	Negative	Neg after 3days	2.2	Yes	Negative	Negative after 5 days
105	B73	29.0012				Female	Yes oral, Yes intramuscular	Ampicillin, Gentamycin	LRTI	Clear and colorless	0	10	1441	2.8	0.52	126	Negative	Neg after 3days	71.1	Yes	Negative	Negative after 5 days
108	B74	28.095				Female	Yes intramuscular	Amoxicillin	Other	Clear and colorless	1	6	16	4.2	0.12	122	Negative	Neg after 3days	20.8	No	0	0
109	B76	27.3068				Male	No	Ceftriaxone	Viral meningitis	Clear and colorless	0	27	30	4.8	0.21	125	Negative	Neg after 3days	1	Yes	Negative	Negative after 5 days
110	B77	24.0621				Female	0	Ceftriaxone, Cefotaxime, Ampicillin	Viral meningitis	Clear and colorless	2	24	125	2.9	0.6	125	Negative	Neg after 3days	1	Yes	Negative	Negative after 5 days
112	B79	28.2248	16.5672		S. pneumoniae	Male	Yes oral	Ceftriaxone, Ampicillin	Bacterial meningitis	Turbid	1620	60	25	3.5	0.82	119	Gram-positive diplococci	S. pneumoniae	102	Yes	Gram-positive cocci in pairs	S. pneumoniae
113	B75	24.3933				Male	Not recorded	Other	Other	Clear and colorless	5	5	334	3	0.27	124	Negative	Neg after 3days	1	No	0	0
114	B81	32.234	22.456		S. pneumoniae	Male	Yes intravenous	Ceftriaxone	Bacterial meningitis	Clear and colorless	2480	160	20	3.5	0.48	119	Gram-positive cocci	Neg after 3days	0	Yes	Negative	Negative after 5 days
115	B71	29.4902				Male	No	Ceftriaxone	Bacterial meningitis	Clear and colorless	2	5	0	3.9	0.24	121	Negative	Neg after 3days	21.5	No	0	0
119	B66	31.1067				Male	No	none	Not documented	Clear and colorless	1	4	350	3.1	0.16	123	Negative	Neg after 3days	0	No	0	0
120	B68	32.3478				Female	0	none	Other	Clear and colorless	1	7	48	3.3	0.34	119	Negative	Neg after 3days	1.4	Yes	Negative	Negative after 5 days
121	B64	35.1664		32.1045	Enterovirus	Male	No	Ceftriaxone	Bacterial meningitis	Clear and colorless	215	285	5	3.5	0.42	119	Negative	Neg after 3days	0	Yes	Negative	Negative after 5 days
123	B69	34.7345				Male	No	Ceftriaxone	Bacterial meningitis	Clear and colorless	17	5	0	2.9	0.2	122	Negative	Neg after 3days	10.1	No	0	0
125	B67	34.0097				Male	No	Ceftriaxone	Bacterial meningitis	Blood stained	7	7	10000	3	0.49	123	Negative	Neg after 3days	31.5	Yes	Other	Other
130	B65	39.9842				Female	No	Other	Other	Clear and colorless	2	11	21	2.9	0.23	124	Negative	Neg after 3days	1	Yes	Gram pos cocci in clusters	Other
134	B53	32.8156				Male	Yes oral	Ceftriaxone	Bacterial meningitis	Clear and colorless	270	135	0	3.3	0.63	120	Negative	Neg after 3days	1.6	Yes	Negative	Negative after 5 days
135	B55	34.3838		29.0229	Enterovirus	Female	0	Ceftriaxone	Viral meningitis	0	133	407	10	4	0	0.32	Negative	Neg after 3days	43	Yes	Negative	Negative after 5 days
140	B51	31.521				Female	No	none	Other	Clear and colorless	0	10	140	3.8	0.17	118	Negative	Neg after 3days	0	No	0	0
141	B61	26.1736				Female	Yes intramuscular	none	Other	Clear and colorless	0	8	120	4.8	0.21	124	Negative	Neg after 3days	0	No	0	0
143	C71	35.6221		30.1562	Enterovirus	Male	No	none	Not documented	Clear and colorless	9	7	90	3.6	0.13	121	Negative	Neg after 3days	0	No	0	0
146	D5	28.0353				Female	No	Ceftriaxone	Other	Clear and colorless	2	4	188	3.9	0.18	129	Negative	Neg after 3days	17.4	Yes	Negative	Negative after 5 days
150	D14	28.0262		31.2344	Enterovirus	Female	Yes oral	Ceftriaxone	Bacterial meningitis	Clear and colorless	83	110	30	3.5	0.24	121	Negative	Neg after 3days	8.3	No	0	0
151	B56	33.2077				Male	Yes intramuscular, Yes oral	Amoxicillin	LRTI	Clear and colorless	0	11	0	5	0.39	143	Negative	Neg after 3days	0	No	0	0
152	B58	32.9648				Male	Yes intravenous	Cefotaxime	Other	Blood stained	6	6	1280	4.7	0.43	137	Negative	Neg after 3days	0	No	0	0
154	B62	26.6831		33.3571	Enterovirus	Male	No	Ceftriaxone	Viral meningitis	Turbid	116	145	7	3.9	0.29	123	Negative	Neg after 3days	0	No	0	0
155	B59	26.6781				Female	Yes intramuscular	Ceftriaxone	Other	Clear and colorless	1	6	140	3.8	0.2	120	Negative	Neg after 3days	95.2	Yes	Negative	Negative after 5 days
156	B49	24.4809				Male	No	Amoxicillin	LRTI	Clear and colorless	1	3	0	4.8	0.12	121	Negative	Neg after 3days	53.9	Yes	Negative	Negative after 5 days
158	B50	32.6688				Female	Yes intramuscular	Ampicillin, Gentamycin, Cefotaxime	LRTI	Clear and colorless	43	38	1	3.8	0.35	121	Negative	Neg after 3days		No
159	B57	36.7235				Female	No	Ceftriaxone	Viral meningitis	Clear and colorless	43	38	1	3.8	0.35	121	Negative	Neg after 3days	0	No	0	0
160	B63	27.7973				Female	No	Ceftriaxone	Other	Clear and colorless	1	1	20	3.8	0.18	122	Negative	Neg after 3days	1	No	0	0
161	B54	29.8447				Female	No	none	Viral meningitis	Clear and colorless	1	10	150	3.2	0.24	123	Negative	Neg after 3days	0	No	0	0
163	B48	27.435				Female	Not recorded	Ampicillin, Gentamycin	Other	Clear and colorless	1	1	800	4.7	0.24	123	Negative	Neg after 3days	0	Yes	Gram pos cocci in clusters	Other
164	AZ	31.4385				Male	0	Ceftriaxone	Bacterial meningitis	Blood stained	34	14	10000	4	0.44	121	Negative	Neg after 3days	18.6	Yes	Gram pos cocci in chains	S. pneumoniae
165	B45	31.13		30.5581	Enterovirus	Female	No	none	Other	Turbid	2	1	675	3.8	0.24	9999	Negative	Neg after 3days	0	No	0	0
166	B46	26.5963				Male	0	Ceftriaxone	Other	Clear and colorless	1	1	1	5	0.2	123	Negative	Neg after 3days	71.6	Yes	Negative	Negative after 5 days
167	B37	29.6205				Female	Yes intramuscular	Ceftriaxone	Not documented	Clear and colorless	1	9	1280	2.7	0.37	123	Negative	Neg after 3days	1	Yes	Negative	Negative after 5 days
168	B42	37.1337				Female	No	Ceftriaxone	Other	Clear and colorless	1	3	750	3.6	0.21	121	Negative	Neg after 3days	4.7	Yes	Negative	Negative after 5 days
169	B41	27.5733				Male	No	Other	Other	Clear and colorless	0	11	0	4.5	0.27	124	Negative	Neg after 3days	0	Yes	Negative	Negative after 5 days
170	B40	26.9151				Male	Yes intravenous	Ceftriaxone	Viral meningitis	Clear and colorless	1	5	70	4	0.15	124	Negative	Neg after 3days	2.2	No	0	0
171	B36	35.4358				Female	Yes oral	Ceftriaxone	Viral meningitis	Clear and colorless	15	139	15	3.8	0.26	124	Negative	Neg after 3days	36.8	No	0	0
172	B38	28.8392				Male	Yes oral	Ceftriaxone	Viral meningitis	Blood stained supernatant clear	55	780	1275	3.1	0.77	122	Negative	Neg after 3days	12.5	Yes	Negative	Negative after 5 days
173	B44	33.6645				Female	No	Ceftriaxone	Viral meningitis	Blood stained supernatant clear	0	10	3040	5.2	0.23	119	Negative	Neg after 3days	308.2	Yes	Negative	Negative after 5 days
174	B43	36.9921				Female	0	Ampicillin, Gentamycin	Other	Clear and colorless	1	0	0	3.4	0.23	122	Negative	Neg after 3days	148.1	Yes	Negative	Negative after 5 days
176	D11	27.6082		30.8757	Enterovirus	Female	0	Ceftriaxone	Viral meningitis	Clear and colorless	240	51	170	3.8	0.37	119	Negative	Neg after 3days	22.55	Yes	Negative	Negative after 5 days
177	D25	28.2857	30.0736		N. meningitidis	Male	Not recorded	Ceftriaxone	Bacterial meningitis	Turbid	11	240	25	3.2	0.71	117	Negative	Neg after 3days	26	No	0	0
178	D17	28.1946		32.2378	Enterovirus	Male	No	antibiotic not specified	Viral meningitis	Clear and colorless	0	28	0	3.1	0.3	119	Negative	Neg after 3days	10	No	0	0
180	D26	27.4226				Male	Yes oral	Ceftriaxone	Viral meningitis	0	6	41	0	3.4	0.37	118	Negative	Neg after 3days	41.9	No	0	0
181	D16	28.5138				Male	No	Amoxicillin	Viral meningitis	0	0	0	0	3.3	0.2	124	Negative	Neg after 3days	0	No	0	0
182	D27	27.7773		29.6419	Enterovirus	Female	Yes oral	Ceftriaxone	Partially treated meningitis	0	86	28	260	3.4	0.27	121	Negative	Neg after 3days	0	Yes	Negative	Negative after 5 days
183	D7	28.3068				Female	0	Ceftriaxone	Viral meningitis	0	24	120	1	3.2	0.3	122	Negative	Neg after 3days	4.5	Yes	Negative	Negative after 5 days
185	D12	27.8291		31.5678	Enterovirus	Male	Yes oral	Augmentin	Viral meningitis	0	6	105	1	3.6	0.33	9999	Negative	Neg after 3days	0	No	0	0
186	D15	28.2374		33.4421	Enterovirus	Male	No	antibiotic not specified	Viral meningitis	Clear and colorless	4	6	15	3.9	0.16	118	Negative	Neg after 3days	0	No	0	0
187	D29	28.1905		28.1403	Enterovirus	Female	Not recorded	Ceftriaxone	Viral meningitis	Clear and colorless	595	35	0	4.9	0.33	123	Negative	Neg after 3days	0	No	0	0
188	D10	27.6375		28.6747	Enterovirus	Female	0	Ceftriaxone	Viral meningitis	0	4	22	22	3.3	0.19	122	Negative	Neg after 3days	16.3	Yes	Negative	Negative after 5 days
191	D58	28.0509		30.2789	Enterovirus	Male	No	Ceftriaxone	Viral meningitis	Clear and colorless	2	3	160	3.2	0.2	122	Negative	Neg after 3days	1	Yes	Negative	Negative after 5 days
192	D28	27.95		29.1363	Enterovirus	Female	0	Ceftriaxone	Viral meningitis	Clear and colorless	9	88	5	3.5	0.35	122	Negative	Neg after 3days	3.9	Yes	Negative	Negative after 5 days
193	B29	26.848				Male	No	Cefotaxime, Ampicillin	Viral meningitis	Clear and colorless	23	112	15	4.5	0.35	122	Negative	Neg after 3days	1	Yes	Negative	Other
194	D1	27.9905				Female	Yes intramuscular	antibiotic not specified	Other	Clear and colorless	160	365	13	2.9	0.38	119	Negative	Neg after 3days	3	Yes	Negative	Negative after 5 days
195	B33	28.213		29.6505	Enterovirus	Male		Ceftriaxone	Bacterial meningitis	Clear and colorless	1	3	155	4	0.24	120	Negative	Neg after 3days	11.7	No
196	D13	28.5075		29.0106	Enterovirus	Female	Yes oral	Ceftriaxone	Bacterial meningitis	Clear and colorless	185	685	33	3.1	0.46	118	Negative	Neg after 3days	7.6	Yes	Negative	Negative after 5 days
197	B26	25.4883				Female	No	Ceftriaxone	Viral meningitis	Clear and colorless	107	15	1	3.8	0.33		Negative	Neg after 3days	56	Yes	Negative	Negative after 5 days
198	D49	28.0243		28.9224	Enterovirus	Female	Not recorded	Ceftriaxone	Partially treated meningitis	Clear and colorless	41	48	8	3.5	0.25	123	Negative	Neg after 3days	15.7	Yes	Negative	Negative after 5 days
199	D47	27.9251				Male	Yes oral, Yes intramuscular	Ceftriaxone	TB meningitis	Clear and colorless	23	112	15	4.5	0.35	122	Negative	Neg after 3days	1	Yes	Negative	Other
200	D34	27.1263				Female	No	Ceftriaxone	Bacterial meningitis	Clear and colorless	160	365	13	2.9	0.38	119	Negative	Neg after 3days	3	Yes	Negative	Negative after 5 days
201	D45	28.1443				Male	Not recorded	Augmentin	Viral meningitis	Clear and colorless	1	3	155	4	0.24	120	Negative	Neg after 3days	11.7	No	0	0
202	D44	27.7761				Female	No	Amoxicillin	Viral meningitis	Clear and colorless	0	8	0	4.2	0.14	0	Negative	Neg after 3days	0	No	0	0
203	D46	27.5009		29.6541	Enterovirus	Male	0	Ceftriaxone	Viral meningitis	Clear and colorless	107	15	1	3.8	0.33	0	Negative	Neg after 3days	56	Yes	Negative	Negative after 5 days
204	D48	28.4596		31.4712	Enterovirus	Male	No	Ceftriaxone	Viral meningitis	Clear and colorless	394	2880	72	2.9	0.81	121	Negative	Neg after 3days	12.6	Yes	Negative	Negative after 5 days
205	D20	27.9521				Female	Not recorded	Amoxicillin	Viral meningitis	Clear and colorless	0	10	0	3.1	0.17	120	Negative	Neg after 3days	0	No	0	0
206	D31	27.9712		30.2369	Enterovirus	Male	Yes oral	Ceftriaxone	Viral meningitis	Clear and colorless	140	225	10	4.9	0.24	123	Negative	Neg after 3days	13.6	Yes	Negative	Negative after 5 days
208	D55	27.6541				Female	Yes intramuscular	Ceftriaxone	Partially treated meningitis	Clear and colorless	0	8	63	4.3	0.09	0	Negative	Neg after 3days	0	No	0	0
209	D35	27.7478				Female	No	Ceftriaxone	Bacterial meningitis	Clear and colorless	21	23	10000	3.4	0.5	123	Negative	Neg after 3days	5.1	Yes	Negative	Negative after 5 days
210	D33	27.7184				Male	Yes oral	Ceftriaxone	Partially treated meningitis	Clear and colorless	9	3	3	3.5	0.24	121	Negative	Neg after 3days	9.1	No	0	0
211	D36	27.6875				Male	0	Ceftriaxone	Viral meningitis	Clear and colorless	1	5	500	5.1	0.14	119	Negative	Neg after 3days	222.6	Yes	Negative	Negative after 5 days
212	D53	27.8082		30.0112	Enterovirus	Male	No	Ceftriaxone	Bacterial meningitis	Clear and colorless	365	60	0	3.3	0.26	120	Negative	Neg after 3days	58.8	Yes	Negative	Negative after 5 days
213	D50	27.3693		32.588	Enterovirus	Male	No	Amoxicillin	0	Blood stained	6	14	3440	3.1	0.28	121	Negative	Neg after 3days	0	Yes	Negative	Negative after 5 days
214	D54	27.3122		29.8647	Enterovirus	Male	No	Ceftriaxone	Bacterial meningitis	Clear and colorless	16	5	1	3.5	0.24	0	Negative	Neg after 3days	13.8	Yes	Negative	Negative after 5 days
215	D56	27.6907				Female	Yes intramuscular	Ceftriaxone	LRTI	Clear and colorless	0	8	0	4.1	0.2	123	Negative	Neg after 3days	118.8	Yes	Negative	Negative after 5 days
216	D51	27.5363		30.8842	Enterovirus	Male	Not recorded	none	Viral meningitis	Clear and colorless	30	23	17	3.7	0.2	121	Negative	Neg after 3days	0	Yes	Negative	Negative after 5 days
217	D32	28.1252				Female	Not recorded	Amoxicillin	Other	Clear and colorless	0	20	0	4.4	0.19	121	Negative	Neg after 3days	0	No	0	0
218	D57	28.3089				Male	Yes intramuscular	Ceftriaxone	Other	Clear and colorless	0	8	0	2.7	0.19	121	Negative	Neg after 3days	0	Yes	Negative	Negative after 5 days
220	D41	28.1041				Male	No	Ceftriaxone	Viral meningitis	Clear and colorless	30	26	0	3.3	0.35	123	Negative	Neg after 3days	1	No	0	0
221	D39	27.6963		33.1612	Enterovirus	Female	No	Ceftriaxone	Bacterial meningitis	Blood stained	9	20	7040	2.9	0.44	120	Negative	Neg after 3days	30.2	Yes	Negative	Negative after 5 days
222	D40	27.5697		30.2896	Enterovirus	Male	Yes oral	Ceftriaxone	Partially treated meningitis	Clear and colorless	15	53	1	3.7	0.19	122	Negative	Neg after 3days	0	No	0	0
223	D37	27.7972				Female	Not recorded	Ceftriaxone	Other	Clear and colorless	2	2	60	3.9	0.17	122	Negative	Neg after 3days	0	Yes	Gram pos bacilli	Other
224	D42	27.4415		31.5622	Enterovirus	Female	Not recorded	Ceftriaxone	Bacterial meningitis	Clear and colorless	306	149	8	3.3	0.32	120	Negative	Neg after 3days	0	No	0	0
225	D52	27.1253		31.4957	Enterovirus	Female	No	Ceftriaxone	Bacterial meningitis	Clear and colorless	13	109	25	2.8	1.03	120	Negative	Neg after 3days	0	Yes	Negative	Negative after 5 days
226	D43	27.3697				Female	Not recorded	Ceftriaxone	Viral meningitis	Clear and colorless	67	812	12	2.8	0.54	123	Negative	Neg after 3days	1.0	No	0	0
227	D30	27.6732				Female	No	none	Viral meningitis	Clear and colorless	6	75	15	4.3	0.35	0	Negative	Neg after 3days	0	No	0	0
228	A22	34.7062	32.8984		S. pneumoniae	Female	Yes intravenous	Cefotaxime, Ampicillin	Bacterial meningitis	Clear and colorless	18	1	960	6.4	1.12	118	Negative	Neg after 3days	76.9	Yes	Negative	Negative after 5 days
229	D38	27.5233				Male	No	Ceftriaxone	Bacterial meningitis	Clear and colorless	51	13	5	4.2	0.23	124	Negative	Neg after 3days	0	No	0	0
230	B12	26.7042				Male	Not recorded	Amoxicillin	Not documented	Blood stained	2	3	1600	4	0.25	121	Negative	Neg after 3days	0	No	0	0
231	A20	26.9724				Male	0	Ceftriaxone	Viral meningitis	Clear and colorless	0	7	0	4.4	0.2	123	Negative	Neg after 3days	11.3	Yes	Negative	Negative after 5 days
232	A14	30.2619		32.0505	Enterovirus	Female	0	Ceftriaxone	Viral meningitis	Clear and colorless	6	2	5	4.1	0.2	124	Negative	Neg after 3days	6.6	Yes	Negative	Negative after 5 days
233	A9	32.4873		31.6025	Enterovirus	Male	Not recorded	Ceftriaxone	Viral meningitis, Partially treated meningitis	Clear and colorless	3	9	0	4.1	0.24	122	Negative	Neg after 3days	0	No	0	0
234	D23	28.3622		30.8231	Enterovirus	Female	Yes oral	Ceftriaxone	Viral meningitis	Clear and colorless	15	5	10000	4.3	0.22	125	Negative	Neg after 3days	0	No	0	0
235	A13	32.3102				Female	Yes oral	Ceftriaxone	Partially treated meningitis	Clear and colorless	5	11	21	3.1	0.16	122	Negative	Neg after 3days	0	No	0	0
236	A17	27.03				Female	Yes oral	Ceftriaxone	Partially treated meningitis	Turbid	25	55	640	4.6	0.59	125	Negative	Neg after 3days	0	No	0	0
237	A15	33.3073		31.8015	Enterovirus	Male	Yes oral, Yes intramuscular	none	Viral meningitis	Clear and colorless	3	9	1	3.1	0.32	119	Negative	Neg after 3days	39.2	No	0	0
238	A18	28.7798		29.2601	Enterovirus	Female	No	Ceftriaxone	Bacterial meningitis	Clear and colorless	485	10	0	3.8	0.36	120	Negative	Neg after 3days	114.2	Yes	Negative	Negative after 5 days
239	A16	28.4768				Male	Not recorded	Amoxicillin	Not documented	Clear and colorless	0	11	0	4.6	0.11	0	Negative	Neg after 3days	0	No	0	0
240	C37	32.1426				Male	Yes oral	Ceftriaxone	Partially treated meningitis	Clear and colorless	6	41	0	3.5	0.29	123	Negative	Neg after 3days	0	No	0	0
241	A11	29.1674		33.4535	Enterovirus	Male	Not recorded	Ceftriaxone	Viral meningitis	Clear and colorless	16	24	4	4	0.22	122	Negative	Neg after 3days	0	No	0	0
242	A21	34.1228				Female	Not recorded	Other	Other	Clear and colorless	0	8	36	4.3	0.17	123	Negative	Neg after 3days	0	No	0	0
243	A23	35.8435				Male	Yes intravenous	Erythromycin	Viral meningitis	Clear and colorless	0	2	0	4	0.16	119	Negative	Neg after 3days	0	No	0	0
244	D22	29.6073		28.3902	Enterovirus	Female	Not recorded	Ceftriaxone	Viral meningitis	Clear and colorless	44	27	5	2.6	0.28	124	Negative	Neg after 3days	88.1	No	0	0
245	A19	33.0301				Female	Yes oral	Ceftriaxone	Viral meningitis	Clear and colorless	0	29	0	2.7	0.27	123	Negative	Neg after 3days	54	Yes	Negative	Negative after 5 days
246	D24	27.5164		28.3713	Enterovirus	Female	No	Ceftriaxone	Bacterial meningitis	Clear and colorless	120	87	64	4.5	0.44	122	Negative	Neg after 3days	0	No	0	0
247	A26	33.1148		34.5161	Enterovirus	Female	Not recorded	Ceftriaxone	Bacterial meningitis	Turbid	7	140	1	3	0.17	121	Negative	Neg after 3days	1.6	No	0	0
248	A25	33.6288				Female	Yes oral	Ceftriaxone	Viral meningitis	Clear and colorless	1	1	560	3.4	0.11	121	Negative	Neg after 3days	68.2	Yes	Negative	Negative after 5 days
249	A29	36.934				Male	Yes oral	Ceftriaxone	Partially treated meningitis	Blood stained	1	12	691	4.1	0.15	127	Negative	Neg after 3days	0	No	0	0
250	A30	34.3054	34.8033		N. meningitidis	Male	Yes intramuscular	Ceftriaxone	Viral meningitis	Clear and colorless	0	14	14	3	0.18	123	Negative	Neg after 3days	13.2	Yes	Negative	Negative after 5 days
253	A28	30.7098		34.3108	Enterovirus	Male	No	none	Viral meningitis	Clear and colorless	96	135	42	4.1	0.27	135	Negative	Neg after 3days	0	No	0	0
254	A31	34.5999		33.8189	Enterovirus	Female	Yes oral	Ceftriaxone	Partially treated meningitis	Clear and colorless	13	242	1205	3.3	0.34	120	Negative	Neg after 3days	11.6	Yes	Negative	Negative after 5 days
255	A1	34.3346				Female	Yes intramuscular	Ceftriaxone, Ampicillin, Gentamycin	Viral meningitis	Blood stained	2	8	2400	3.5	3.32	147	Negative	Neg after 3days	1	Yes	Negative	Negative after 5 days
256	A27	33.3057		31.073	Enterovirus	Female	Yes oral	Ceftriaxone	Viral meningitis	Clear and colorless	2	8	2	3.1	0.14	121	Negative	Neg after 3days	4.2	Yes	Negative	Negative after 5 days
257	A3	32.9872		27.1782	Enterovirus	Female	Yes oral	Ceftriaxone, Ampicillin	Bacterial meningitis	Blood stained	42	248	10720	3.6	0.52	122	Negative	Neg after 3days	6.5	Yes	Negative	Negative after 5 days
259	A2	29.0182				Male	0	Ceftriaxone	Viral meningitis	Clear and colorless	2	21	0	4	0.27	122	Negative	Neg after 3days	0	Yes	Negative	Negative after 5 days
260	A24	30.5665		27.9307	Enterovirus	Male	Not recorded	Ceftriaxone	Bacterial meningitis	Clear and colorless	490	91	22	3.5	0.88	119	Negative	Neg after 3days	25.8	No	0	0
261	A8	27.7889		30.4333	Enterovirus	Female	Not recorded	unknown	Viral meningitis	Clear and colorless	3	3	16	3.4	0.26	125	Negative	Neg after 3days	0	No	0	0
262	A4	30.7699		31.7751	Enterovirus	Female	0	Ceftriaxone	Viral meningitis	Clear and colorless	12	0	4	3.3	0.22	122	Negative	Neg after 3days	0	Yes	Negative	Negative after 5 days
263	A10	25.6312				Male	Yes oral	Ceftriaxone	Bacterial meningitis	Clear and colorless	0	17	40	3.8	0.34	116	Negative	Neg after 3days	141.7	Yes	Negative	Negative after 5 days
264	A33	33.9778				Female	No	none	Viral meningitis	Clear and colorless	1	0	400	3.6	0.25	123	Negative	Neg after 3days	0	No	0	0
265	B1	37.3707		29.3747	Enterovirus	Male	No	Ceftriaxone	Viral meningitis	Clear and colorless	29	3	19	3.6	0.21	121	Negative	Neg after 3days	0	No	0	0
266	A12	28.9142				Female	Yes oral	Ceftriaxone	Bacterial meningitis	Clear and colorless	32	30	21	3.1	0.23	122	Negative	Neg after 3days	8.4	Yes	Negative	Negative after 5 days
267	A41	31.0624		27.7062	Enterovirus	Female	Not recorded	Ceftriaxone	Viral meningitis	Clear and colorless	60	75	150	3.6	0.25	121	Negative	Neg after 3days	5.5	No	0	0
268	A44	34.2006		31.7327	Enterovirus	Male	Yes oral	Ceftriaxone	Bacterial meningitis	Clear and colorless	154	101	10	4.5	0.25	118	Negative	Neg after 3days	23.3	Yes	Gram pos cocci in clusters	Other
269	A46	33.1089				Male	No	none	Viral meningitis	Clear and colorless	1	0	0	4	0.25	0	Negative	Neg after 3days	0	No	0	0
270	A49	28.7798				Female	No	Other	Other	Clear and colorless	7	48	0	2.9	0.25	122	Negative	Neg after 3days	0	No	0	0
271	A48	33.0647				Male	No	Ceftriaxone	Other	Clear and colorless	1	6	881	4	0.23	125	Negative	Neg after 3days	0	Yes	Negative	Negative after 5 days
272	A47	33.2765				Female	Yes intravenous	Ceftriaxone	Bacterial meningitis	Blood stained	14	52	10000	4.3	1.04	129	Negative	Neg after 3days	1	Yes	Negative	Negative after 5 days
273	A50	32.1619		32.6754	Enterovirus	Male	No	none	Viral meningitis	Clear and colorless	13	63	5	5	0.24	0	Negative	Neg after 3days	0	No	0	0
274	A54	29.2275		28.8208	Enterovirus	Male	Yes oral	Ceftriaxone	Bacterial meningitis	Clear and colorless	74	85	7	3.3	0.2	123	Negative	Neg after 3days	42.1	Yes	Negative	Negative after 5 days
276	B2	30.1129		29.0514	Enterovirus	Female	Yes intravenous	Ceftriaxone	Viral meningitis	Clear and colorless	25	11	1640	3.8	0.27	122	Negative	Neg after 3days	2.8	Yes	Negative	Negative after 5 days
277	A72	38.0077		31.9109	Enterovirus	Female	Yes intravenous	Ceftriaxone	Bacterial meningitis	Clear and colorless	255	170	20	3.6	0.25	0	Gram-positive diplococci	Neg after 3days	2.8	Yes	Gram pos bacilli	Other
278	A69	28.7786				Male	No	none	Viral meningitis	Clear and colorless	39	59	12	4.1	0.3	0	Negative	Neg after 3days	0	No	0	0
279	A73	27.4562		27.7514	Enterovirus	Female	No	Ceftriaxone	Bacterial meningitis	Clear and colorless	403	29	4	4.1	0.32	118	Negative	Neg after 3days	0	No	0	0
280	A68	26.1517		32.8871	Enterovirus	Male	Yes oral	Ceftriaxone	Viral meningitis	Clear and colorless	32	50	3	3.3	0.29	120	Negative	Neg after 3days	0	No	0	0
281	A63	31.8214				Male	0	Ceftriaxone	Viral meningitis	Clear and colorless	5	10	560	4.1	0.17	121	Negative	Neg after 3days	4	Yes	Negative	Negative after 5 days
282	A76	27.1954				Female	No	Ceftriaxone	Bacterial meningitis	Clear and colorless	2	8	10	302	0.21	118	Negative	Neg after 3days	165	Yes	Negative	Negative after 5 days
283	A67	30.1168				Male	No	none	Viral meningitis	0	8	132	0	4.7	0.26	125	Negative	Neg after 3days	0	No	Negative	Negative after 5 days
284	A70	35.773				Male	No	Other	Other	Clear and colorless	3	0	315	3.6	0.17	122	Negative	Neg after 3days	0	No	0	0
285	A71	29.2434				Female	Not recorded	Ampicillin, Gentamycin	Other	Clear and colorless	0	8	5	3.6	0.22	125	Negative	Neg after 3days	51.9	Yes	Gram pos cocci in clusters	Other
286	A61	33.6699		32.1376	Enterovirus	Male	No	Ceftriaxone	Viral meningitis	Clear and colorless	10	2	0	4.1	0.15	120	Negative	Neg after 3days	25.3	Yes	Negative	Negative after 5 days
287	A34	34.1323				Female	Yes intravenous	Ceftriaxone	Other	Clear and colorless	0	6	0	3.4	0.23	121	Negative	Neg after 3days	1	Yes	Negative	Negative after 5 days
288	A7	27.848				Male	Not recorded	none	Viral meningitis	Clear and colorless	0	400	5	3.5	0.36	120	Negative	Neg after 3days	0	No	0	0
289	A36	32.3541		31.0683	Enterovirus	Female	No	Ceftriaxone	Viral meningitis	Clear and colorless	25	100	2	3.5	0.24	121	Negative	Neg after 3days	7.9	Yes	Negative	Negative after 5 days
290	A42	29.6941		30.6307	Enterovirus	Female	Yes intravenous	none	Not documented	Clear and colorless	18	139	5	3.6	0.29	124	Negative	Neg after 3days	0	No	0	0
291	A43	30.3562		34.8482	Enterovirus	Male	Yes intramuscular	Ceftriaxone	Viral meningitis	Clear and colorless	119	34	5	3.9	0.23	122	Negative	Neg after 3days	0	Yes	Negative	Negative after 5 days
292	A39	29.1119				Male	Not recorded	Ceftriaxone	LRTI	Clear and colorless	2	3	480	4.6	0.15	123	Negative	Neg after 3days	13.1	No	0	0
293	A32	35.2417	13.3362		S. pneumoniae	Male	No	Ceftriaxone	Bacterial meningitis	Clear and colorless	4500	800	0	0	2	110	Gram pos cocci in chains	S. pneumoniae	389.5	Yes	Negative	Negative after 5 days
294	A37	26.6725		28.2927	Enterovirus	Male	0	Ceftriaxone	Bacterial meningitis	Clear and colorless	159	58	21	3.7	0.26	119	Negative	Neg after 3days	0	Yes	Negative	Negative after 5 days
295	A40	30.386				Male	0	Ampicillin	Other	Clear and colorless	1	8	0	3.8	0.18	122	Negative	Neg after 3days	24.2	Yes	Negative	Negative after 5 days
296	A38	35.5814	34.8985		S. pneumoniae	Male	No	Amoxicillin	Other	Clear and colorless	1	9	390	4.4	0.22	0	Negative	Neg after 3days	0	No	0	0
297	A78	27.8595				Female	No	Cefotaxime	Other	Clear and colorless	0	8	2	4.1	0.19	126	Negative	Neg after 3days	16.3	No	0	0
301	A74	33.3542				Male	No	Ceftriaxone	Viral meningitis	Clear and colorless	180	105	15	3.5	0.19	119	Negative	Neg after 3days	8.4	No	0	0
303	A80	35.8731				Male		Ceftriaxone	Other	Clear and colorless	300	205	5	3	0.99	119	Negative	Neg after 3days	35	Yes	Negative	Negative after 5 days
304	A77	33.8053				Male	Yes intramuscular	Ceftriaxone	Bacterial meningitis	Clear and colorless	172	115	0	3.6	0.27	0	Negative	Neg after 3days	0	Yes	Negative	Negative after 5 days
306	A79	32.3521				Female	Yes oral	Ceftriaxone	Partially treated meningitis	Clear and colorless	97	63	0	3.5	0.36	122	Negative	Neg after 3days	23	No	0	0
307	A75	29.5697				Male	Yes intravenous	Ceftriaxone	Other	Blood stained	5	46	9360	5.5	0.51	128	Negative	Neg after 3days	28.8	Yes	Negative	Negative after 5 days
308	A64	26.5661				Male	No	Ceftriaxone	Other	Blood stained	2	9	3440	5.7	0.32	139	Negative	Neg after 3days	14.4	Yes	Negative	Negative after 5 days
309	A53	25.2978		29.0152	Enterovirus	Male	Yes intravenous	Ceftriaxone	Bacterial meningitis	Clear and colorless	300	205	5	3	0.99	119	Negative	Neg after 3days	35	Yes	Negative	Negative after 5 days
310	A59	31.3227		31.0732	Enterovirus	Female	No	Ceftriaxone	Bacterial meningitis	Clear and colorless	32	6	4	4.1	0.29	125	Negative	Neg after 3days	11.4	No	0	0
311	A56	29.5366				Male	Not recorded	Ceftriaxone	Bacterial meningitis	Clear and colorless	14	1	3	3.2	0.17	121	Negative	Neg after 3days	276.5	No	0	0
312	A65	31.8014		29.6193	Enterovirus	Female	No	Ceftriaxone	Viral meningitis	Clear and colorless	9	1	597	3.6	0.15	123	Negative	Neg after 3days	6.2	Yes	Negative	Negative after 5 days
313	A52	34.1719		32.0294	Enterovirus	Male	No	Ceftriaxone	Viral meningitis	Clear and colorless	76	72	5	3	0.45	122	Negative	Neg after 3days	10.9	Yes	Negative	Negative after 5 days
314	A58	32.8149				Female	No	Ceftriaxone	LRTI	Clear and colorless	0	7	0	3.1	0.41	128	Negative	Neg after 3days	288	Yes	Negative	Negative after 5 days
315	A60	31.3786		31.9401	Enterovirus	Male	0	Ceftriaxone	Bacterial meningitis	Clear and colorless	47	10	0	3.5	0.17	120	Negative	Neg after 3days	13.9	Yes	Negative	Negative after 5 days
316	B25	27.7342				Female	Not recorded	none	Viral meningitis	Clear and colorless	2	9	88	3.1	0.13	120	Negative	Neg after 3days	0	No	0	0
317	B22	28.6892				Female	Yes intravenous	Ceftriaxone	Viral meningitis	Not recorded	30	24	3	3.8	0.27	120	Negative	Neg after 3days	1.9	Yes	Negative	Negative after 5 days
318	B21	34.1564				Male	0	Ceftriaxone	Viral meningitis	Clear and colorless	1	8	138	2.5	0.26	119	Negative	Neg after 3days	1	Yes	Negative	Negative after 5 days
319	B20	34.9188		30.9991	Enterovirus	Male	0	Ceftriaxone	Viral meningitis	Clear and colorless	26	33	48	4.2	0.36	122	Negative	Neg after 3days	0	Yes	Negative	Negative after 5 days
320	B14	30.166				Male	Yes intramuscular	Ceftriaxone	Viral meningitis	Clear and colorless	25	18	4	3.2	0.28	123	Negative	Neg after 3days	7.3	Yes	Negative	Negative after 5 days
321	B15	32.8545		30.258	Enterovirus	Male	No	Ceftriaxone	Bacterial meningitis	Clear and colorless	214	33	2	3.1	0.48	115	Negative	Neg after 3days	0	Yes	Negative	Negative after 5 days
322	B19	33.7895				Male	0	Ceftriaxone	Other	Turbid	1	11	4800	3.9	0.49	130	Negative	Neg after 3days	39.5	Yes	Negative	Negative after 5 days
323	B16	36.6298				Male	Yes oral	Amoxicillin	Other	Clear and colorless	0	7	0	3.1	0.17	121	Negative	Neg after 3days	0	No	0	0
324	B18	30.8995		29.4063	Enterovirus	Female	Yes oral	Cefotaxime, Ampicillin	Bacterial meningitis	Clear and colorless	0	19	5	2.9	0.25	124	Negative	Neg after 3days	1	No
325	B6	29.6863				Male	Yes oral	Ceftriaxone	Bacterial meningitis	Clear and colorless	28	77	0	3.2	0.23	119	Negative	Neg after 3days	0	Yes	Negative	Negative after 5 days
326	B7	33.6625		27.1207	Enterovirus	Female	Yes oral	Ceftriaxone	Viral meningitis	Clear and colorless	165	225	350	3.6	0.42	124	Negative	Neg after 3days	0	No	0	0
327	B5	34.7077				Female	0	Ceftriaxone	Other	Clear and colorless	1	5	450	3.7	0.2	120	Negative	Neg after 3days	103.1	Yes	Negative	Negative after 5 days
328	B11	29.5208				Male	0	Ceftriaxone	TB meningitis	Clear and colorless	0	280	20	1.7	2.64	107	Negative	Neg after 3days	40	Yes	Negative	Negative after 5 days
329	A57	30.9071				Male	0	Ceftriaxone	Other	Clear and colorless	11	19	320	3.1	0.33	121	Negative	Neg after 3days	3.6	Yes	Negative	Negative after 5 days
330	B27	29.6941				Female	0	Ceftriaxone	0	Blood stained	6	7	6000	4.5	0.39	122	Negative	Neg after 3days	0	Yes	Negative	Negative after 5 days
331	B10	34.598				Female	Not recorded	Ceftriaxone	Other	Clear and colorless	0	19	5	2.9	0.25	124	Negative	Neg after 3days	1	No	0	0
332	B9	31.4359				Male	Not recorded	none	Other	Clear and colorless	1	3	350	3.4	0.2	124	Negative	Neg after 3days	0	No	0	0
333	A81	33.6604				Female	Yes intramuscular	Ceftriaxone	Other	Clear and colorless	2	2	5	3.6	0.45	142	Negative	Neg after 3days	12.9	Yes	Negative	Negative after 5 days
334	B8	36.0513				Male	0	Ceftriaxone	Viral meningitis	Turbid	100	205	15	3.9	0.32	123	Negative	Neg after 3days	1.1	Yes	Negative	Negative after 5 days
335	B13	28.8042				Female	Yes oral	Ceftriaxone	Bacterial meningitis	Clear and colorless	10	68	42	2.8	0.32	0	Negative	Neg after 3days	4.7	Yes	Negative	Negative after 5 days
336	B31	32.67				Female	0	Ceftriaxone	Viral meningitis	Clear and colorless	0	33	0	3.5	0.71	121	Negative	Neg after 3days	21.6	Yes	Negative	Negative after 5 days
400	B32	37.9251		31.2843	Enterovirus	Male	Yes oral	Ceftriaxone	Viral meningitis	Clear and colorless	0	6	1480	4.7	0.29	130	Negative	Neg after 3days	22.7	Yes	Negative	Negative after 5 days
401	B34	26.7911				Male		Ceftriaxone	Bacterial meningitis	Clear and colorless	587	61	24	3.8	0.77	121	Negative	Neg after 3days	3.3	No
402	B35	29.4629				Male	No	Ceftriaxone	Viral meningitis	Clear and colorless	1	1	4	3.6	0.16	125	Negative	Neg after 3days	56.8	Yes	Negative	Negative after 5 days
403	B39	29.9306				Female	Yes intramuscular	Ceftriaxone	Other	Clear and colorless	5	75	12	3.2	0.18	124	Negative	Neg after 3days	23.2	Yes	Negative	Negative after 5 days
404	B28	27.8092				Female		Ceftriaxone	Bacterial meningitis	Clear and colorless	411	42	0	5.6	0.36	121	Negative	Neg after 3days	11.4	Yes	Negative	Negative after 5 days
405	B30	34.0968				Male		Ceftriaxone	Other	Clear and colorless	2	2	0	3.8	0.21	121	Negative	Neg after 3days	13	Yes	Negative	Negative after 5 days
407	C22	33.3126				Male		unknown	Other	Clear and colorless	502	81	2	2.7	0.38	121	Negative	Neg after 3days	76.4	Yes	Negative	Negative after 5 days
408	C17	32.1731				Female	No	unknown	Viral meningitis	Clear and colorless	0	9	0	2.8	0.19	120	Negative	Neg after 3days		Yes	Negative	Negative after 5 days
409	C20	32.2798				Male		Cefotaxime, Ampicillin	Other	Clear and colorless	17	304	20	3.5	0.31	120	Negative	Neg after 3days		No
410	C15	37.7374		32.1873	Mumps virus	Male	No	none	Viral meningitis	Clear and colorless	44	139	9	4.4	0.33	121	Negative	Neg after 3days	4	Yes	Negative	Negative after 5 days
411	C34	30.7416				Male	Yes intramuscular	Ceftriaxone	LRTI	Blood stained	7	5	10000	8.5	1.08	124	Negative	Neg after 3days	71.1	Yes	Negative	Negative after 5 days
412	B52	28.7831				Male	Yes oral	Ceftriaxone	Bacterial meningitis	Clear and colorless	4	2	8	2.8	0.2	123	Negative	Neg after 3days	23.3	Yes	Negative	Negative after 5 days
413	C23	32.7269		28.5792	Enterovirus	Female	No	Ceftriaxone	Bacterial meningitis	Clear and colorless	0	6	1	3.5	0.18	121	Negative	Neg after 3days	71.3	Yes	Gram pos cocci in chains, Gram pos cocci in clusters	Other
500	B72	28.7752				Female		unknown		Clear and colorless	2	15	1145	3.6	0.19	121	Negative	Neg after 3days		no
501	A45	27.7046		29.195	Enterovirus	Female		unknown		Clear and colorless	14	18	6	3.5	0.29	124	Negative	Neg after 3days		no
502	B3	24.3785				Female		unknown		Clear and colorless	0	6	0	2.7	0.36	132	Negative	Neg after 3days
504	B60	29.772		31.586	Enterovirus	Male		unknown		Clear and colorless	2	7	3	4.1	0.22	120	negative	neg after 3days		no
505	B4	27.8998				male	no	unknown	viral meningitis	Clear and colorless	13	20	9	3.4	0.28	122	negative	neg after 3days		no
506	B17	27.7901				male	Not recorded	ceftriaxone	sepsis/shocked GE/SAH	blood stained	1105	240	7840	2.9	0.88	116	negative	neg after 3days	2.2	yes	no growth	negative after 5days
